# Supplementary material for: Low-Cost Microplate Reader with 3D Printed Parts for under 500 USD
Source: Sensors (Basel). 2022 Apr 23;22(9):3242. doi: 10.3390/s22093242 (PMC9103534; doi:10.3390/s22093242)
Supplement: Supplementary file 1 [file sensors-22-03242-s001.zip]

Archive with 1 entries (1 files):
- sensors-1634802-supplementary.pdf
